# Supplementary material for: The agnarid terrestrial isopods (Isopoda, Oniscidea, Agnaridae) of the province of Qazvin, Iran, with a description of a new species
Source: Zookeys. 2015 Jul 30;(515):59–66. doi: 10.3897/zookeys.515.9125 (PMC4525035; doi:10.3897/zookeys.515.9125)
Supplement: XML Treatment for Hemilepistus klugii [file zookeys.515.9125-treatment1.xml]

<!DOCTYPE tp:taxon-treatment
  PUBLIC "-//TaxonX//DTD Taxonomic Treatment Publishing DTD v0 20100105//EN" "tax-treatment-NSO.dtd">
<tp:taxon-treatment xmlns:tp="http://www.plazi.org/taxpub"><tp:treatment-meta><kwd-group><label>Taxon classification</label><kwd><named-content content-type="kingdom">Animalia</named-content></kwd><kwd><named-content content-type="order">Isopoda</named-content></kwd><kwd><named-content content-type="family">Agnaridae</named-content></kwd></kwd-group><mixed-citation publication-type="journal"><person-group><name><surname>Eshaghi</surname><given-names>Behjat</given-names></name><name><surname>Kiabi</surname><given-names>Bahram H.</given-names></name><name><surname>Kashani</surname><given-names>Ghasem M.</given-names></name></person-group><article-title>The agnarid terrestrial isopods (<tp:taxon-name><tp:taxon-name-part taxon-name-part-type="order">Isopoda</tp:taxon-name-part></tp:taxon-name>, <tp:taxon-name><tp:taxon-name-part taxon-name-part-type="suborder">Oniscidea</tp:taxon-name-part></tp:taxon-name>, <tp:taxon-name><tp:taxon-name-part taxon-name-part-type="family">Agnaridae</tp:taxon-name-part></tp:taxon-name>) of the province of Qazvin, Iran, with a description of a new species</article-title><source>Zookeys</source><day>30</day><month>7</month><year>2015</year><volume>2015</volume><issue>515</issue><fpage>59</fpage><lpage>66</lpage><pub-id pub-id-type="doi">10.3897/zookeys.515.9125</pub-id></mixed-citation></tp:treatment-meta><tp:nomenclature><tp:taxon-name>
                                <tp:taxon-name-part taxon-name-part-type="genus">Hemilepistus</tp:taxon-name-part>
                                <tp:taxon-name-part taxon-name-part-type="species">klugii</tp:taxon-name-part>
                            </tp:taxon-name><tp:taxon-authority>(Brandt, 1833)</tp:taxon-authority></tp:nomenclature><tp:treatment-sec sec-type="material"><title>Material examined.</title><p>Qazvin, <named-content xmlns:xlink="http://www.w3.org/1999/xlink" content-type="dwc:verbatimCoordinates" xlink:type="simple">36°03.9'N, 50°03.6'E</named-content>, 15 June 2008, leg. G.M. Kashani, two males and two females (ZUTC Iso.1059); Abgarm, Ardalan village, <named-content xmlns:xlink="http://www.w3.org/1999/xlink" content-type="dwc:verbatimCoordinates" xlink:type="simple">35°53.6'N, 48°54.7'E</named-content>, 21 June 2008, leg. G.M. Kashani, four males and six females (ZUTC Iso.1060); Boin-Zahra, Ebrahim-abad village, 10 October 2004, leg. M. Hakimzadeh, one male (PCGMK 1123); 5 km to Sagzabad, <named-content xmlns:xlink="http://www.w3.org/1999/xlink" content-type="dwc:verbatimCoordinates" xlink:type="simple">35°46.4'N, 50°01.4'E</named-content>, 18 June 2013, leg. G.M. Kashani &amp; B. Eshaghi, one male (PCGMK 1656); Takestan to Zein-abad, <named-content xmlns:xlink="http://www.w3.org/1999/xlink" content-type="dwc:verbatimCoordinates" xlink:type="simple">35°51.9'N, 49°52.5'E</named-content>, 18 June 2013, leg. G.M. Kashani &amp; B. Eshaghi, one male and two females (PCGMK 1660); Abgarm, <named-content xmlns:xlink="http://www.w3.org/1999/xlink" content-type="dwc:verbatimCoordinates" xlink:type="simple">35°48.7'N, 49°08.0'E</named-content>, 11 September 2013, leg. G.M. Kashani &amp; B. Eshaghi, one male (PCGMK 1705a).</p><!--PageBreak--></tp:treatment-sec><tp:treatment-sec sec-type="Remarks"><title>Remarks.</title><p><xref ref-type="bibr" rid="B3">Kashani et al. (2010)</xref> reported the presence of <italic><tp:taxon-name><tp:taxon-name-part taxon-name-part-type="genus">Hemilepistus</tp:taxon-name-part> <tp:taxon-name-part taxon-name-part-type="species">klugii</tp:taxon-name-part></tp:taxon-name></italic> in central parts of Iran, including the province of Qazvin. Here, more localities are presented for the species. This species occurs in semi-arid habitats of the province.</p></tp:treatment-sec><tp:treatment-sec sec-type="Distribution"><title>Distribution.</title><p>Azerbaidjan and central Iran.</p></tp:treatment-sec><ref-list><ref id="B3"><mixed-citation xmlns:xlink="http://www.w3.org/1999/xlink" xlink:type="simple"><person-group><name name-style="western"><surname>Kashani</surname><given-names>GM</given-names></name><name name-style="western"><surname>Sari</surname><given-names>A</given-names></name><name name-style="western"><surname>Hosseinie</surname><given-names>S</given-names></name></person-group> (<year>2010</year>) <article-title>Terrestrial isopods of the subgenus <tp:taxon-name><tp:taxon-name-part taxon-name-part-type="genus">Hemilepistus</tp:taxon-name-part> (<tp:taxon-name-part taxon-name-part-type="subgenus">Hemilepistus</tp:taxon-name-part>)</tp:taxon-name> Budde-Lund, 1879 (<tp:taxon-name><tp:taxon-name-part taxon-name-part-type="order">Isopoda</tp:taxon-name-part></tp:taxon-name>: <tp:taxon-name><tp:taxon-name-part taxon-name-part-type="suborder">Oniscidea</tp:taxon-name-part></tp:taxon-name>) from Iran.</article-title> <source>Zootaxa</source> <volume>2549</volume>: <fpage>54</fpage>–<lpage>68</lpage>. </mixed-citation></ref></ref-list></tp:taxon-treatment>
