# Supplementary material for: The agnarid terrestrial isopods (Isopoda, Oniscidea, Agnaridae) of the province of Qazvin, Iran, with a description of a new species
Source: Zookeys. 2015 Jul 30;(515):59–66. doi: 10.3897/zookeys.515.9125 (PMC4525035; doi:10.3897/zookeys.515.9125)
Supplement: XML Treatment for Hemilepistus elongatus [file zookeys.515.9125-treatment2.xml]

<!DOCTYPE tp:taxon-treatment
  PUBLIC "-//TaxonX//DTD Taxonomic Treatment Publishing DTD v0 20100105//EN" "tax-treatment-NSO.dtd">
<tp:taxon-treatment xmlns:tp="http://www.plazi.org/taxpub"><tp:treatment-meta><kwd-group><label>Taxon classification</label><kwd><named-content content-type="kingdom">Animalia</named-content></kwd><kwd><named-content content-type="order">Isopoda</named-content></kwd><kwd><named-content content-type="family">Agnaridae</named-content></kwd></kwd-group><mixed-citation publication-type="journal"><person-group><name><surname>Eshaghi</surname><given-names>Behjat</given-names></name><name><surname>Kiabi</surname><given-names>Bahram H.</given-names></name><name><surname>Kashani</surname><given-names>Ghasem M.</given-names></name></person-group><article-title>The agnarid terrestrial isopods (<tp:taxon-name><tp:taxon-name-part taxon-name-part-type="order">Isopoda</tp:taxon-name-part></tp:taxon-name>, <tp:taxon-name><tp:taxon-name-part taxon-name-part-type="suborder">Oniscidea</tp:taxon-name-part></tp:taxon-name>, <tp:taxon-name><tp:taxon-name-part taxon-name-part-type="family">Agnaridae</tp:taxon-name-part></tp:taxon-name>) of the province of Qazvin, Iran, with a description of a new species</article-title><source>Zookeys</source><day>30</day><month>7</month><year>2015</year><volume>2015</volume><issue>515</issue><fpage>59</fpage><lpage>66</lpage><pub-id pub-id-type="doi">10.3897/zookeys.515.9125</pub-id></mixed-citation></tp:treatment-meta><tp:nomenclature><tp:taxon-name>
                                <tp:taxon-name-part taxon-name-part-type="genus">Hemilepistus</tp:taxon-name-part>
                                <tp:taxon-name-part taxon-name-part-type="species">elongatus</tp:taxon-name-part>
                            </tp:taxon-name><tp:taxon-authority>Budde-Lund, 1885</tp:taxon-authority></tp:nomenclature><tp:treatment-sec sec-type="material"><title>Material examined.</title><p>Takestan to Shal, <named-content xmlns:xlink="http://www.w3.org/1999/xlink" content-type="dwc:verbatimCoordinates" xlink:type="simple">35°54.1'N, 49°48.0'E</named-content>, 18 July 2013, leg. G.M. Kashani &amp; B. Eshaghi, five males and two females (PCGMK 1661); Esfarvarin to Takestan, <named-content xmlns:xlink="http://www.w3.org/1999/xlink" content-type="dwc:verbatimCoordinates" xlink:type="simple">35°58.0'N, 49°43.1'E</named-content>, 18 July 2013, leg. G.M. Kashani &amp; B. Eshaghi, one female (PCGMK 1664); Abyek to Gheshlagh, <named-content xmlns:xlink="http://www.w3.org/1999/xlink" content-type="dwc:verbatimCoordinates" xlink:type="simple">36°01.3'N, 50°30.3'E</named-content>, 10 September 2013, leg. G.M. Kashani &amp; B. Eshaghi, one male and two females (PCGMK 1680).</p></tp:treatment-sec><tp:treatment-sec sec-type="Remarks"><title>Remarks.</title><p>Despite the broad distribution of <italic><tp:taxon-name><tp:taxon-name-part taxon-name-part-type="genus">Hemilepistus</tp:taxon-name-part> <tp:taxon-name-part taxon-name-part-type="species">elongatus</tp:taxon-name-part></tp:taxon-name></italic> in Iran (<xref ref-type="bibr" rid="B5">Kashani and Sari 2012</xref>), this is the first time this species is reported from the province of Qazvin.</p></tp:treatment-sec><tp:treatment-sec sec-type="Distribution"><title>Distribution.</title><p>“Transcaucasus”; easternmost Turkey: Ararat; Turkmenia; Iran.</p></tp:treatment-sec><ref-list><ref id="B5"><mixed-citation xmlns:xlink="http://www.w3.org/1999/xlink" xlink:type="simple"><person-group><name name-style="western"><surname>Kashani</surname><given-names>GM</given-names></name><name name-style="western"><surname>Sari</surname><given-names>A</given-names></name></person-group> (<year>2012</year>) <article-title>Discovery of broadly distributed terrestrial isopod <italic><tp:taxon-name><tp:taxon-name-part taxon-name-part-type="genus">Hemilepistus</tp:taxon-name-part> <tp:taxon-name-part taxon-name-part-type="species">elongatus</tp:taxon-name-part></tp:taxon-name></italic> Budde-Lund, 1885 (<tp:taxon-name><tp:taxon-name-part taxon-name-part-type="order">Isopoda</tp:taxon-name-part></tp:taxon-name>; <tp:taxon-name><tp:taxon-name-part taxon-name-part-type="suborder">Oniscidea</tp:taxon-name-part></tp:taxon-name>): redescription and intraspecific character variability.</article-title> <source>ZooKeys</source> <volume>176</volume>: <fpage>13</fpage>–<lpage>22</lpage>. doi: <ext-link ext-link-type="doi" xlink:href="10.3897/zookeys.176.2271" xlink:type="simple">10.3897/zookeys.176.2271</ext-link> </mixed-citation></ref></ref-list></tp:taxon-treatment>
