# Supplementary material for: The agnarid terrestrial isopods (Isopoda, Oniscidea, Agnaridae) of the province of Qazvin, Iran, with a description of a new species
Source: Zookeys. 2015 Jul 30;(515):59–66. doi: 10.3897/zookeys.515.9125 (PMC4525035; doi:10.3897/zookeys.515.9125)
Supplement: XML Treatment for Mongoloniscus persicus [file zookeys.515.9125-treatment3.xml]

<!DOCTYPE tp:taxon-treatment
  PUBLIC "-//TaxonX//DTD Taxonomic Treatment Publishing DTD v0 20100105//EN" "tax-treatment-NSO.dtd">
<tp:taxon-treatment xmlns:tp="http://www.plazi.org/taxpub"><tp:treatment-meta><kwd-group><label>Taxon classification</label><kwd><named-content content-type="kingdom">Animalia</named-content></kwd><kwd><named-content content-type="order">Isopoda</named-content></kwd><kwd><named-content content-type="family">Agnaridae</named-content></kwd></kwd-group><mixed-citation publication-type="journal"><person-group><name><surname>Eshaghi</surname><given-names>Behjat</given-names></name><name><surname>Kiabi</surname><given-names>Bahram H.</given-names></name><name><surname>Kashani</surname><given-names>Ghasem M.</given-names></name></person-group><article-title>The agnarid terrestrial isopods (<tp:taxon-name><tp:taxon-name-part taxon-name-part-type="order">Isopoda</tp:taxon-name-part></tp:taxon-name>, <tp:taxon-name><tp:taxon-name-part taxon-name-part-type="suborder">Oniscidea</tp:taxon-name-part></tp:taxon-name>, <tp:taxon-name><tp:taxon-name-part taxon-name-part-type="family">Agnaridae</tp:taxon-name-part></tp:taxon-name>) of the province of Qazvin, Iran, with a description of a new species</article-title><source>Zookeys</source><day>30</day><month>7</month><year>2015</year><volume>2015</volume><issue>515</issue><fpage>59</fpage><lpage>66</lpage><pub-id pub-id-type="doi">10.3897/zookeys.515.9125</pub-id></mixed-citation></tp:treatment-meta><tp:nomenclature><tp:taxon-name>
                                <tp:taxon-name-part taxon-name-part-type="genus">Mongoloniscus</tp:taxon-name-part>
                                <tp:taxon-name-part taxon-name-part-type="species">persicus</tp:taxon-name-part>
                            </tp:taxon-name><tp:taxon-authority>Kashani, 2014</tp:taxon-authority></tp:nomenclature><tp:treatment-sec sec-type="material"><title>Material examined.</title><p>Boin Zahra, 30 June 2008, leg. G.M. Kashani, one male (PCGMK1627); Nikouieh, <named-content xmlns:xlink="http://www.w3.org/1999/xlink" content-type="dwc:verbatimCoordinates" xlink:type="simple">36°16.2'N, 49°31.6'E</named-content>, 11 September 2013, one male (PCGMK 1696); Abgarm, Chehel-Cheshmeh village, <named-content xmlns:xlink="http://www.w3.org/1999/xlink" content-type="dwc:verbatimCoordinates" xlink:type="simple">35°46.6'N, 49°18.5'E</named-content>, 11 September 2013, leg. G.M. Kashani &amp; B. Eshaghi, four males and two females (PCGMK 1706); Qazvin to Nikouieh, 4 June 2014, leg. G.M. Kashani &amp; B. Eshaghi, one female (PCGMK 1768); Nikouieh, Charandagh village, 4 June 2014, leg. G.M. Kashani &amp; B. Eshaghi, three males and seven females (PCGMK 1770); Nikouieh to Manjil, 5 June 2014, leg. G.M. Kashani &amp; B. Eshaghi, seven males and twelve females (PCGMK 1774b).</p></tp:treatment-sec><tp:treatment-sec sec-type="Remarks"><title>Remarks.</title><p>The presence of <italic><tp:taxon-name><tp:taxon-name-part taxon-name-part-type="genus">Mongoloniscus</tp:taxon-name-part> <tp:taxon-name-part taxon-name-part-type="species">persicus</tp:taxon-name-part></tp:taxon-name></italic> in western Iran, including the province of Qazvin, was formerly reported by <xref ref-type="bibr" rid="B8">Kashani (2014b)</xref>. Herein, only the sampling localities for the province are presented.</p></tp:treatment-sec><tp:treatment-sec sec-type="Distribution"><title>Distribution.</title><p>Western Iran.</p></tp:treatment-sec><ref-list><ref id="B8"><mixed-citation xmlns:xlink="http://www.w3.org/1999/xlink" xlink:type="simple"><person-group><name name-style="western"><surname>Kashani</surname><given-names>GM</given-names></name></person-group> (<year>2014b</year>) <article-title>The agnarid species of terrestrial isopods (<tp:taxon-name><tp:taxon-name-part taxon-name-part-type="suborder">Oniscidea</tp:taxon-name-part></tp:taxon-name>, <tp:taxon-name><tp:taxon-name-part taxon-name-part-type="family">Agnaridae</tp:taxon-name-part></tp:taxon-name>) from western Iran.</article-title> <source>ZooKeys</source> <volume>440</volume>: <fpage>45</fpage>–<lpage>56</lpage>. doi: <ext-link ext-link-type="doi" xlink:href="10.3897/zookeys.440.7407" xlink:type="simple">10.3897/zookeys.440.7407</ext-link> </mixed-citation></ref></ref-list></tp:taxon-treatment>
