# Supplementary material for: The agnarid terrestrial isopods (Isopoda, Oniscidea, Agnaridae) of the province of Qazvin, Iran, with a description of a new species
Source: Zookeys. 2015 Jul 30;(515):59–66. doi: 10.3897/zookeys.515.9125 (PMC4525035; doi:10.3897/zookeys.515.9125)
Supplement: XML Treatment for Protracheoniscus major [file zookeys.515.9125-treatment4.xml]

<!DOCTYPE tp:taxon-treatment
  PUBLIC "-//TaxonX//DTD Taxonomic Treatment Publishing DTD v0 20100105//EN" "tax-treatment-NSO.dtd">
<tp:taxon-treatment xmlns:tp="http://www.plazi.org/taxpub"><tp:treatment-meta><kwd-group><label>Taxon classification</label><kwd><named-content content-type="kingdom">Animalia</named-content></kwd><kwd><named-content content-type="order">Isopoda</named-content></kwd><kwd><named-content content-type="family">Agnaridae</named-content></kwd></kwd-group><mixed-citation publication-type="journal"><person-group><name><surname>Eshaghi</surname><given-names>Behjat</given-names></name><name><surname>Kiabi</surname><given-names>Bahram H.</given-names></name><name><surname>Kashani</surname><given-names>Ghasem M.</given-names></name></person-group><article-title>The agnarid terrestrial isopods (<tp:taxon-name><tp:taxon-name-part taxon-name-part-type="order">Isopoda</tp:taxon-name-part></tp:taxon-name>, <tp:taxon-name><tp:taxon-name-part taxon-name-part-type="suborder">Oniscidea</tp:taxon-name-part></tp:taxon-name>, <tp:taxon-name><tp:taxon-name-part taxon-name-part-type="family">Agnaridae</tp:taxon-name-part></tp:taxon-name>) of the province of Qazvin, Iran, with a description of a new species</article-title><source>Zookeys</source><day>30</day><month>7</month><year>2015</year><volume>2015</volume><issue>515</issue><fpage>59</fpage><lpage>66</lpage><pub-id pub-id-type="doi">10.3897/zookeys.515.9125</pub-id></mixed-citation></tp:treatment-meta><tp:nomenclature><tp:taxon-name>
                                <tp:taxon-name-part taxon-name-part-type="genus">Protracheoniscus</tp:taxon-name-part>
                                <tp:taxon-name-part taxon-name-part-type="species">major</tp:taxon-name-part>
                            </tp:taxon-name><tp:taxon-authority>(Dollfus, 1903)</tp:taxon-authority></tp:nomenclature><tp:treatment-sec sec-type="material"><title>Material examined.</title><p>Saveh to Boin-Zahra, Seyd-abad village, <named-content xmlns:xlink="http://www.w3.org/1999/xlink" content-type="dwc:verbatimCoordinates" xlink:type="simple">35°20.0'N, 50°13.0'E</named-content>, 18 July 2013, leg. G.M. Kashani &amp; B. Eshaghi, two males (PCGMK 1653); Boin-Zahra to Segzabad, <named-content xmlns:xlink="http://www.w3.org/1999/xlink" content-type="dwc:verbatimCoordinates" xlink:type="simple">35°46.4'N, 40°03.0'E</named-content>, 18 July 2013, leg. G.M. Kashani &amp; B. Eshaghi, four females (PCGMK 1655b); Shal, <named-content xmlns:xlink="http://www.w3.org/1999/xlink" content-type="dwc:verbatimCoordinates" xlink:type="simple">35°54.1'N, 49°48.0'E</named-content>, 18 July 2013, leg. G.M. Kashani <!--PageBreak-->&amp; B. Eshaghi, four males and three females (PCGMK 1662); Zia-abad, <named-content xmlns:xlink="http://www.w3.org/1999/xlink" content-type="dwc:verbatimCoordinates" xlink:type="simple">36°00.6'N, 49°27.8'E</named-content>, 18 July 2013, leg. G.M. Kashani &amp; B. Eshaghi, one male and fifteen females (PCGMK 1667b); Takestan to Qazvin, Kahak village, <named-content xmlns:xlink="http://www.w3.org/1999/xlink" content-type="dwc:verbatimCoordinates" xlink:type="simple">36°06.7'N, 49°45.0'E</named-content>, 18 July 2013, leg. G.M. Kashani &amp; B. Eshaghi, five females (PCGMK 1668b); Khakali, <named-content xmlns:xlink="http://www.w3.org/1999/xlink" content-type="dwc:verbatimCoordinates" xlink:type="simple">36°08.2'N, 50°10.7'E</named-content>, 10 September 2013, leg. G.M. Kashani &amp; B. Eshaghi, two females (PCGMK 1686b); Koohin, <named-content xmlns:xlink="http://www.w3.org/1999/xlink" content-type="dwc:verbatimCoordinates" xlink:type="simple">36°18.6'N, 49°48.8'E</named-content>, 10 September 2013, leg. G.M. Kashani &amp; B. Eshaghi, one female (PCGMK 1692a); Abhar, Darasajin village, <named-content xmlns:xlink="http://www.w3.org/1999/xlink" content-type="dwc:verbatimCoordinates" xlink:type="simple">36°01.1'N, 49°14.2'E</named-content>, 11 September 2013, leg. G.M. Kashani &amp; B. Eshaghi, two males (PCGMK 1701b); Dowlat-abad to Abgarm, <named-content xmlns:xlink="http://www.w3.org/1999/xlink" content-type="dwc:verbatimCoordinates" xlink:type="simple">35°55.5'N, 49°02.9'E</named-content>, 10 September 2013, leg. G.M. Kashani &amp; B. Eshaghi, one female (PCGMK 1704b); Abgarm, <named-content xmlns:xlink="http://www.w3.org/1999/xlink" content-type="dwc:verbatimCoordinates" xlink:type="simple">35°48.6'N, 49°08.0'E</named-content>, 10 September 2013, leg. G.M. Kashani &amp; B. Eshaghi, two females (PCGMK 1705b); Takestan to Danesfahan, <named-content xmlns:xlink="http://www.w3.org/1999/xlink" content-type="dwc:verbatimCoordinates" xlink:type="simple">35°52.5'N, 49°31.1'E</named-content>, 12 September 2013, leg. G.M. Kashani &amp; B. Eshaghi, one female (PCGMK 1713b); Qazvin to Nikouieh, Charandagh village, 4 June 2014, leg. G.M. Kashani &amp; B. Eshaghi, one male (PCGMK 1764).</p></tp:treatment-sec><tp:treatment-sec sec-type="Remarks"><title>Remarks.</title><p>The presence of <italic><tp:taxon-name><tp:taxon-name-part taxon-name-part-type="genus">Protracheoniscus</tp:taxon-name-part> <tp:taxon-name-part taxon-name-part-type="species">major</tp:taxon-name-part></tp:taxon-name></italic> in Iran was formerly reported by <xref ref-type="bibr" rid="B7">Kashani (2014a)</xref> but this is the first time it is recorded from the province of Qazvin. This species can be observed in high numbers especially in cultivated areas.</p></tp:treatment-sec><tp:treatment-sec sec-type="Distribution"><title>Distribution.</title><p>From middle Europe to Central Asia; Iran.</p></tp:treatment-sec><ref-list><ref id="B7"><mixed-citation xmlns:xlink="http://www.w3.org/1999/xlink" xlink:type="simple"><person-group><name name-style="western"><surname>Kashani</surname><given-names>GM</given-names></name></person-group> (<year>2014a</year>) <article-title>New records of terrestrial isopods (<tp:taxon-name><tp:taxon-name-part taxon-name-part-type="order">Isopoda</tp:taxon-name-part></tp:taxon-name>; <tp:taxon-name><tp:taxon-name-part taxon-name-part-type="suborder">Oniscidea</tp:taxon-name-part></tp:taxon-name>) from Iran.</article-title> <source>Iranian Journal of Animal Biosystematics</source> <volume>10</volume>: <fpage>77</fpage>–<lpage>78</lpage>. </mixed-citation></ref></ref-list></tp:taxon-treatment>
