# Supplementary material for: The agnarid terrestrial isopods (Isopoda, Oniscidea, Agnaridae) of the province of Qazvin, Iran, with a description of a new species
Source: Zookeys. 2015 Jul 30;(515):59–66. doi: 10.3897/zookeys.515.9125 (PMC4525035; doi:10.3897/zookeys.515.9125)
Supplement: XML Treatment for Protracheoniscus ehsani [file zookeys.515.9125-treatment5.xml]

<!DOCTYPE tp:taxon-treatment
  PUBLIC "-//TaxonX//DTD Taxonomic Treatment Publishing DTD v0 20100105//EN" "tax-treatment-NSO.dtd">
<tp:taxon-treatment xmlns:tp="http://www.plazi.org/taxpub"><tp:treatment-meta><kwd-group><label>Taxon classification</label><kwd><named-content content-type="kingdom">Animalia</named-content></kwd><kwd><named-content content-type="order">Isopoda</named-content></kwd><kwd><named-content content-type="family">Agnaridae</named-content></kwd></kwd-group><mixed-citation publication-type="journal"><person-group><name><surname>Eshaghi</surname><given-names>Behjat</given-names></name><name><surname>Kiabi</surname><given-names>Bahram H.</given-names></name><name><surname>Kashani</surname><given-names>Ghasem M.</given-names></name></person-group><article-title>The agnarid terrestrial isopods (<tp:taxon-name><tp:taxon-name-part taxon-name-part-type="order">Isopoda</tp:taxon-name-part></tp:taxon-name>, <tp:taxon-name><tp:taxon-name-part taxon-name-part-type="suborder">Oniscidea</tp:taxon-name-part></tp:taxon-name>, <tp:taxon-name><tp:taxon-name-part taxon-name-part-type="family">Agnaridae</tp:taxon-name-part></tp:taxon-name>) of the province of Qazvin, Iran, with a description of a new species</article-title><source>Zookeys</source><day>30</day><month>7</month><year>2015</year><volume>2015</volume><issue>515</issue><fpage>59</fpage><lpage>66</lpage><pub-id pub-id-type="doi">10.3897/zookeys.515.9125</pub-id></mixed-citation></tp:treatment-meta><tp:nomenclature><tp:taxon-name>
                                <tp:taxon-name-part taxon-name-part-type="genus">Protracheoniscus</tp:taxon-name-part>
                                <tp:taxon-name-part taxon-name-part-type="species">ehsani</tp:taxon-name-part>
                            </tp:taxon-name><tp:taxon-authority>Kashani, 2014</tp:taxon-authority></tp:nomenclature><tp:treatment-sec sec-type="material"><title>Material examined.</title><p>Saveh to Boin-Zahra, Vardeh village, <named-content xmlns:xlink="http://www.w3.org/1999/xlink" content-type="dwc:verbatimCoordinates" xlink:type="simple">35°15.2'N, 50°16.4'E</named-content>, 18 July 2013, leg. G.M. Kashani &amp; B. Eshaghi, eight males and five females (PCGMK 1652); Boin-Zahra to Sagzabad, <named-content xmlns:xlink="http://www.w3.org/1999/xlink" content-type="dwc:verbatimCoordinates" xlink:type="simple">35°48.1'N, 49°52.5'E</named-content>, 18 July 2013, leg. G.M. Kashani &amp; B. Eshaghi, seven females (PCGMK 1658); Takestan to Shal, <named-content xmlns:xlink="http://www.w3.org/1999/xlink" content-type="dwc:verbatimCoordinates" xlink:type="simple">35°54.1'N, 49°48.0'E</named-content>, 18 July 2013, leg. G.M. Kashani &amp; B. Eshaghi, one female (PCGMK 1663); Qazvin to Razmian, Barajin village, 19 July 2013, leg. G.M. Kashani &amp; B. Eshaghi, eight females, two males and seven juveniles (PCGMK 1669); Qazvin to Razmian, Barajin village, 19 July 2013, leg. G.M. Kashani &amp; B. Eshaghi, two females (IRIPP Iso.1048); 20 Km N Qazvin, <named-content xmlns:xlink="http://www.w3.org/1999/xlink" content-type="dwc:verbatimCoordinates" xlink:type="simple">36°20.7'N, 50°10.7'E</named-content>, 19 July 2013, leg. G.M. Kashani &amp; B. Eshaghi, two males and seven females (PCGMK 1675); Khakali, <named-content xmlns:xlink="http://www.w3.org/1999/xlink" content-type="dwc:verbatimCoordinates" xlink:type="simple">36°08.4'N, 50°10.7'E</named-content>, 10 September 2013, leg. G.M. Kashani &amp; B. Eshaghi, eight males and thirteen females (PCGMK 1685); 28 Km to Kouhin, <named-content xmlns:xlink="http://www.w3.org/1999/xlink" content-type="dwc:verbatimCoordinates" xlink:type="simple">36°16.9'N, 49°56.9'E</named-content>, 10 September 2013, leg. G.M. Kashani &amp; B. Eshaghi, one female (PCGMK 1688); Nikouieh, <named-content xmlns:xlink="http://www.w3.org/1999/xlink" content-type="dwc:verbatimCoordinates" xlink:type="simple">36°16.2'N, 49°31.7'E</named-content>, 11 September 2013, leg. G.M. Kashani &amp; B. Eshaghi, two females (PCGMK 1695); Abhar to Darasajin village, <named-content xmlns:xlink="http://www.w3.org/1999/xlink" content-type="dwc:verbatimCoordinates" xlink:type="simple">36°03.7'N, 49°13.4'E</named-content>, 11 September 2013, leg. G.M. Kashani &amp; B. Eshaghi, three males and one female (PCGMK 1699); Darasajin village, <named-content xmlns:xlink="http://www.w3.org/1999/xlink" content-type="dwc:verbatimCoordinates" xlink:type="simple">36°01.1'N, 49°14.3'E</named-content>, 11 September 2013, leg. G.M. Kashani &amp; B. Eshaghi, three males (PCGMK 1700); Dowlat-abad, <named-content xmlns:xlink="http://www.w3.org/1999/xlink" content-type="dwc:verbatimCoordinates" xlink:type="simple">35°58.6'N, 49°08.6'E</named-content>, 11 September 2013, leg. G.M. Kashani &amp; B. Eshaghi, seven males and one female (PCGMK 1702); Dowlat-abad to Abgarm, Bouzandan village, <named-content xmlns:xlink="http://www.w3.org/1999/xlink" content-type="dwc:verbatimCoordinates" xlink:type="simple">35°55.5'N, 49°02.9'E</named-content>, 11 September 2013, leg. G.M. Kashani &amp; B. Eshaghi, two <!--PageBreak-->males (PCGMK 1703); Abgarm to Takestan, Sagzenab village, <named-content xmlns:xlink="http://www.w3.org/1999/xlink" content-type="dwc:verbatimCoordinates" xlink:type="simple">35°47.6'N, 49°22.8'E</named-content>, 11 September 2013, leg. G.M. Kashani &amp; B. Eshaghi, six males and sixteen females (PCGMK 1710); Takestan to Danesfahan, <named-content xmlns:xlink="http://www.w3.org/1999/xlink" content-type="dwc:verbatimCoordinates" xlink:type="simple">35°52.5'N, 49°31.1'E</named-content>, 11 September 2013, leg. G.M. Kashani &amp; B. Eshaghi, two males and two females (PCGMK 1712); Nikouieh, Changooreh village, 4 June 2014, leg. G.M. Kashani &amp; B. Eshaghi, one female (PCGMK 1767); Qazvin to Nikouieh, Changoureh village, 4 June 2014, leg. G.M. Kashani &amp; B. Eshaghi, four males and six females (PCGMK 1769); 4 km to Nikouieh, 4 June 2014, leg. G.M. Kashani &amp; B. Eshaghi, three males and eleven females (PCGMK 1771).</p></tp:treatment-sec><tp:treatment-sec sec-type="Remarks"><title>Remarks.</title><p>This species was recently described from central parts of Iran (Kashani, 2014b). Here more sampling localities for the province of Qazvin are provided.</p></tp:treatment-sec><tp:treatment-sec sec-type="Distribution"><title>Distribution.</title><p>Central Iran.</p></tp:treatment-sec></tp:taxon-treatment>
