# Supplementary material for: The agnarid terrestrial isopods (Isopoda, Oniscidea, Agnaridae) of the province of Qazvin, Iran, with a description of a new species
Source: Zookeys. 2015 Jul 30;(515):59–66. doi: 10.3897/zookeys.515.9125 (PMC4525035; doi:10.3897/zookeys.515.9125)
Supplement: XML Treatment for Protracheoniscus sarii [file zookeys.515.9125-treatment6.xml]

<!DOCTYPE tp:taxon-treatment
  PUBLIC "-//TaxonX//DTD Taxonomic Treatment Publishing DTD v0 20100105//EN" "tax-treatment-NSO.dtd">
<tp:taxon-treatment xmlns:tp="http://www.plazi.org/taxpub"><tp:treatment-meta><kwd-group><label>Taxon classification</label><kwd><named-content content-type="kingdom">Animalia</named-content></kwd><kwd><named-content content-type="order">Isopoda</named-content></kwd><kwd><named-content content-type="family">Agnaridae</named-content></kwd></kwd-group><mixed-citation publication-type="journal"><person-group><name><surname>Eshaghi</surname><given-names>Behjat</given-names></name><name><surname>Kiabi</surname><given-names>Bahram H.</given-names></name><name><surname>Kashani</surname><given-names>Ghasem M.</given-names></name></person-group><article-title>The agnarid terrestrial isopods (<tp:taxon-name><tp:taxon-name-part taxon-name-part-type="order">Isopoda</tp:taxon-name-part></tp:taxon-name>, <tp:taxon-name><tp:taxon-name-part taxon-name-part-type="suborder">Oniscidea</tp:taxon-name-part></tp:taxon-name>, <tp:taxon-name><tp:taxon-name-part taxon-name-part-type="family">Agnaridae</tp:taxon-name-part></tp:taxon-name>) of the province of Qazvin, Iran, with a description of a new species</article-title><source>Zookeys</source><day>30</day><month>7</month><year>2015</year><volume>2015</volume><issue>515</issue><fpage>59</fpage><lpage>66</lpage><pub-id pub-id-type="doi">10.3897/zookeys.515.9125</pub-id></mixed-citation></tp:treatment-meta><tp:nomenclature><tp:taxon-name>
                                <tp:taxon-name-part taxon-name-part-type="genus">Protracheoniscus</tp:taxon-name-part>
                                <tp:taxon-name-part taxon-name-part-type="species">sarii</tp:taxon-name-part>
                                <object-id xmlns:xlink="http://www.w3.org/1999/xlink" content-type="zoobank" xlink:type="simple">http://zoobank.org/334BDA58-C792-4808-8B47-F70AE0C55B75</object-id>
                            </tp:taxon-name><tp:taxon-status xmlns:xlink="http://www.w3.org/1999/xlink" xlink:type="simple">sp. n.</tp:taxon-status><xref ref-type="fig" rid="F1">Figures 1</xref><xref ref-type="fig" rid="F2">, 2</xref></tp:nomenclature><tp:treatment-sec sec-type="material"><title>Material examined.</title><p>Holotype: male, 7 mm, Qazvin, Khakali, <named-content xmlns:xlink="http://www.w3.org/1999/xlink" content-type="dwc:verbatimCoordinates" xlink:type="simple">36°08.2'N, 50°10.6'E</named-content>, 10 September 2013, leg. G.M. Kashani &amp; B. Eshaghi, (ZUTC 5326).</p><p><bold>Paratypes.</bold> Same data as holotype, one male (IRIPP Iso-1059); same data as holotype, one male (PCGMK 1684); Mali-Abad to Gheshlagh, <named-content xmlns:xlink="http://www.w3.org/1999/xlink" content-type="dwc:verbatimCoordinates" xlink:type="simple">36°03.9'N, 50°19.7'E</named-content>, 10 September 2013, leg. G.M. Kashani &amp; B. Eshaghi, one female (IRIPP Iso-1055); Mali-Abad to Gheshlagh, <named-content xmlns:xlink="http://www.w3.org/1999/xlink" content-type="dwc:verbatimCoordinates" xlink:type="simple">36°03.9'N, 50°19.7'E</named-content>, 10 September 2013, leg. G.M. Kashani &amp; B. Eshaghi, one male and two females (PCGMK 1682); 3 km to Avaj, <named-content xmlns:xlink="http://www.w3.org/1999/xlink" content-type="dwc:verbatimCoordinates" xlink:type="simple">35°35.5'N, 49°13.3'E</named-content>, 11 September 2013, leg. G.M. Kashani &amp; B. Eshaghi, one male (PCGMK 1708).</p></tp:treatment-sec><tp:treatment-sec sec-type="Diagnosis"><title>Diagnosis.</title><p>Head with short lateral and developed rounded median lobes. Male pleopod exopodite I with a truncate apex; endopodite I apex bent outward, equipped with some small setae.</p></tp:treatment-sec><tp:treatment-sec sec-type="Description"><title>Description.</title><p>Maximum length of male and female 9 mm. Color brown with the usual pale muscle spots. Body outline as in Fig. <xref ref-type="fig" rid="F1">1A</xref>. Cephalon with rounded median lobe, protruding from the shorter lateral ones (Fig. <xref ref-type="fig" rid="F1">1B</xref>). Antenna long, surpassing the posterior margin of pereon tergite II; fifth article of peduncle as long as flagellum, with length: width ratio 6:1; flagellum with two articles, proximal article as long as the distal one (Fig. <xref ref-type="fig" rid="F1">1D</xref>). Pereopod I carpus with depression on rostral surface equipped with slender scales; propodus narrow and long, proximal part of sternal margin slightly concave with dense small scales, distal part bearing spine setae; pereopods I–VII dactylus with one dactylar and one ungual setae (Fig. <xref ref-type="fig" rid="F1">1E, F</xref>).</p><fig id="F1" position="float" orientation="portrait"><label>Figure 1.</label><caption><p><italic><tp:taxon-name><tp:taxon-name-part taxon-name-part-type="genus">Protracheoniscus</tp:taxon-name-part> <tp:taxon-name-part taxon-name-part-type="species">sarii</tp:taxon-name-part></tp:taxon-name></italic> sp. n., male, paratype. <bold>A</bold> body outline with position of noduli laterales <bold>B</bold> cephalon and first pereonite <bold>C</bold> telson and uropods <bold>D</bold> antenna <bold>E</bold> pereopod 1 <bold>F</bold> pereopod 7. Scale = 1 mm.</p></caption><graphic xmlns:xlink="http://www.w3.org/1999/xlink" xlink:href="zookeys-515-059-g001.jpg" position="float" orientation="portrait" xlink:type="simple" id="oo_48489.jpg"/></fig><p>Pereon smooth. Pereon tergite I with rounded posterolateral margin. Noduli laterales on pereonites I to IV distinctly more distant from the lateral margins than those on pereonites V to VII (Fig. <xref ref-type="fig" rid="F1">1A</xref>).</p><p>Pleon narrower than pereon (Fig. <xref ref-type="fig" rid="F1">1A</xref>). Telson short, with distal part triangular bearing acute apex, slightly surpassing uropod protopodites (Fig. <xref ref-type="fig" rid="F1">1C</xref>). Uropod exo<!--PageBreak-->podites almost 1.5 times as long as telson (Fig. <xref ref-type="fig" rid="F1">1C</xref>). Pleopod exopodites I–V with monospiracular covered lungs (Fig. <xref ref-type="fig" rid="F1">1B–F</xref>).</p><p>Male: Pereopods I–III merus and carpus with brushes of setae (Fig. <xref ref-type="fig" rid="F1">1E</xref>). Pereopod VII ischium triangular, with straight ventral margin, merus and carpus equipped with strong spines on sternal and distal margins (Fig. <xref ref-type="fig" rid="F1">1F</xref>). Pleopod exopodite I with long hind lobe and truncate distal margin (Fig. <xref ref-type="fig" rid="F2">2B</xref>); endopodite I straight with apical part triangular, bent outwards and equipped with small setae (Fig. <xref ref-type="fig" rid="F2">2A</xref>). Pleopod endopodite II slightly longer than exopodite; exopodite triangular with a line of strong setae on outer margin (Fig. <xref ref-type="fig" rid="F2">2C</xref>). Pleopod exopodites III–V as in Fig. <xref ref-type="fig" rid="F2">2D–F</xref>.</p><fig id="F2" position="float" orientation="portrait"><label>Figure 2.</label><caption><p><italic><tp:taxon-name><tp:taxon-name-part taxon-name-part-type="genus">Protracheoniscus</tp:taxon-name-part> <tp:taxon-name-part taxon-name-part-type="species">sarii</tp:taxon-name-part></tp:taxon-name></italic> sp. n., male, paratype. <bold>A</bold> pleopod endopodite I <bold>B</bold> pleopod exopodite I <bold>C</bold> pleopod II <bold>D</bold> pleopod exopodite III <bold>E</bold> pleopod exopodite IV <bold>F</bold> pleopod exopodite V. Scale = 0.1 mm</p></caption><graphic xmlns:xlink="http://www.w3.org/1999/xlink" xlink:href="zookeys-515-059-g002.jpg" position="float" orientation="portrait" xlink:type="simple" id="oo_48490.jpg"/></fig></tp:treatment-sec><tp:treatment-sec sec-type="Etymology"><title>Etymology.</title><p>The name of the species is after Dr. Alireza Sari, professor in animal biosystematics, the University of Tehran, Iran.</p></tp:treatment-sec><tp:treatment-sec sec-type="Remarks"><title>Remarks.</title><p><italic><tp:taxon-name><tp:taxon-name-part taxon-name-part-type="genus">Protracheoniscus</tp:taxon-name-part> <tp:taxon-name-part taxon-name-part-type="species">sarii</tp:taxon-name-part></tp:taxon-name></italic> sp. n. is superficially similar to <italic><tp:taxon-name><tp:taxon-name-part taxon-name-part-type="genus">Protracheoniscus</tp:taxon-name-part> <tp:taxon-name-part taxon-name-part-type="species">ehsani</tp:taxon-name-part></tp:taxon-name></italic> but differs in lacking the ridge on the dorsal margin of pereopod VII carpus, and the shape of pleopod endopodite I. Ecologically, this species is associated with relatively humid microhabitats.</p></tp:treatment-sec><tp:treatment-sec sec-type="Distribution"><title>Distribution.</title><p>Central Iran.</p><!--PageBreak--></tp:treatment-sec></tp:taxon-treatment>
